# Supplementary material for: Cellular polarity modulates drug resistance in primary colorectal cancers via orientation of the multidrug resistance protein ABCB1
Source: J Pathol. 2019 Jan 16;247(3):293–304. doi: 10.1002/path.5179 (PMC6519031; doi:10.1002/path.5179)
Supplement: Supplementary file 11 — CEL files. Four .CEL files each with raw microarray data from a cell line [file PATH-247-293-s003.zip]

Archive with 4 entries (4 files):
- 1213_WB(5)1_nu_H_c2284.CEL
- 1213_WB(5)2_nu_H_c105251.CEL
- 1213_WB(5)3_nu_H_c3953.CEL
- 1213_WB(5)4_nu_H_c4054.CEL
