# Supplementary material for: Cellular polarity modulates drug resistance in primary colorectal cancers via orientation of the multidrug resistance protein ABCB1
Source: J Pathol. 2019 Jan 16;247(3):293–304. doi: 10.1002/path.5179 (PMC6519031; doi:10.1002/path.5179)
Supplement: Supplementary file 12 — Table S1. Microarray data used in Figures 2 and 4 [file PATH-247-293-s007.xlsx]

## Sheet: microarray data
Cellular polarity modulates drug resistance in primary colorectal cancers via orientation of the multidrug resistance protein ABCB1 Ashley N et al. J Pathol 2018 (DOI: 10.1002/path5179) Table S1. Microarray data used in Figures 2 and 4. Affymetrix Human Genome U133+2 chips was used to determine expression levels of 54 675 probe sets (covering 20 741 unique genes). Microarray data were analysed us…
			Primaries
	Affymetrix probeset name	Gene	C3953	C2284	C4054	C105251
	226731_at	ITGA1	90.9404	29.6005	31.3695	29.1677
	205032_at	ITGA2	316.875	444.272	509.645	743.516
	211945_s_at	ITGB1	3935.96	5346.58	4178.01	3688.96
	209993_at	ABCB1	377.235	208.43	276.204	246.448
	203192_at	ABCB6	118.463	286.176	310.261	196.907
	209620_s_at	ABCB7	545.611	885.931	562.847	921.781
	223320_s_at	ABCB10	421.57	297.947	378.445	253.772
	202307_s_at	TAP1	698.933	585.465	453.356	463.858
	225973_at	TAP2	229.615	265.764	187.286	120.452
